# Supplementary material for: Graphene-Based Composite Membrane Prepared from Solid Carbon Source Catalyzed by Ni Nanoparticles
Source: Nanomaterials (Basel). 2021 Dec 14;11(12):3392. doi: 10.3390/nano11123392 (PMC8707696; doi:10.3390/nano11123392)
Supplement: Supplementary file 1 [file nanomaterials-11-03392-s001.zip]

Archive with 1 entries (1 files):
- nanomaterials-1472752-supplementary.pdf
